# Supplementary material for: RNA-Seq Can Be Used to Quantify Gene Expression Levels for Use in the GARDskin Assay
Source: Toxics. 2025 Dec 20;14(1):9. doi: 10.3390/toxics14010009 (PMC12845768; doi:10.3390/toxics14010009)
Supplement: Supplementary file 1 [file toxics-14-00009-s001.zip]

Archive with 1 entries (1 files):
- toxics-3923617-supplementary.pdf
